# Supplementary material for: Engineering Smut Resistance in Maize by Site-Directed Mutagenesis of LIPOXYGENASE 3
Source: Front Plant Sci. 2020 Oct 21;11:543895. doi: 10.3389/fpls.2020.543895 (PMC7609844; doi:10.3389/fpls.2020.543895)
Supplement: Supplementary Table 1 — PCR, RT-qPCR, and qPCR primers used in this study. [file Table_1.XLSX]

## Sheet: Primer sequences
PCR Primers designed, used for this study
Target gene	Primer name	Sequence (5'-3')
Cas9	Bie475	TTTAGCCCTGCCTTCATACG
	ZmCas9 R4	AGCGGAGCCTTCGTAATC
gRNA	NBPSH114R1	CCAAGCTCAAGCTAAGCTC
	Zmlox3G3R	AAACCCTTGCCGAGGAACTCGCT
HPT	NB2X35SPF	AGAGGACACGCTGAAATC
	GHHYG R5	GATTCCTTGCGGTCCGAATG
ZmLOX3	ZmLOX3F1	TCTCCCGCGCTATAAATG
	ZmLOX3R1	GCCGCCCAAATAGTAAAC
RT-qPCR primers obtained from literature
Target gene	Anneling temp oC	Primer name	Sequence (5'-3')	Literature
ZmLOX1	50	ZmLOX1qRTF	TCTGTCTGAGCTGAGGACGTA	Christensen et al. (2015)
		ZmLOX1qRTR	CACAAAGTAACTTCATTATTGAGGA
ZmLOX2	50	ZmLOX2qRTF	TTCCATCTGATTCGATCGAG	Christensen et al. (2015)
		ZmLOX2qRTR	CACATTATTATTGGGAAACCAAC
ZmLOX3	50	ZmLOX-3qRTF1	TCACGAGCCAGATCCAGACCA	Shivaji et al. (2010)
		ZmLOX-3qRTR1	ATTCGATTCACCAGCCCACACG
ZmLOX4	60	ZmLOX4qRTF	TGAGCGGATGGTTTGTAGAT	Christensen et al. (2015)
		ZmLOX4qRTR	ATTATCCAGACGTGGCTCCT
ZmLOX5	60	ZmLOX5qRTF	GGGCAGATTGTGTCTCGTAGTA	Christensen et al. (2015)
		ZmLOX5qRTR	ATATTCAAGCGTGGACTCCTCT
ZmLOX12	60	ZmLOX12qRTF	AATTGACAAGCTCGCTCCTT	Christensen et al. (2015)
		ZmLOX12qRTR	TCCAAACCAATCATCGCAA
P450	50	ZmP450qRTF	CTGACCGCATATGTAGAAA	Christensen et al. (2015)
		ZmP450qRTR	TCGCAATGCATACAAGGGA
PAL1	50	ZmPAL1qRTF	TCAAGTAAAAGAACGCCAAGGA	Nasin et al. (2013)
		ZmPAL1qRTR	GAAGAAAGAGCAACGCCACA
CC9	50	ZmCC9qRTF2	TAGCAGACCTGCAGATGGCTA	Doehlemann et al. (2008)
		ZmCC9qRTR2	GAAGAGCAAGCATCCGTGG
Ubiquitin*	50 and 60	ZmUBIqRTF1	TGATAATGTGAAGGCCAAGATCCAG	Shivaji et al. (2010)
		ZmUBIqRTR1	GGTCTGGGGGAATCCCCTCCTTGTC
18S*	50 and 60	Zm18SqRTF	CCATCCCTCCGTAGTTAGCTTCT	Manoli et al. (2011)
		Zm18SqRTR	CCTGTCGGCCAAGGCTATATAC
qPCR primers used to measure U. maydis fungal biomass
Target gene	Anneling temp oC	Primer name	Sequence (5'-3')	Literature
U. maydis ppi	65	UmPpi-F	ACATCGTCAAGGCTATCG	Brefort et al. (2014)
		UmPpi-R	AAAGAACACCGGACTTGG
Z. mays GAPDH*	65	ZmGAPDH-F	CTTCGGCATTGTTGAGGGTTTG
		ZmGAPDH-R	TCCTTGGCTGAGGGTCCGTC
* internal controls
References
Brefort, T., Tanaka, S., Neidig, N., Doehlemann, G., Vincon, V., and Kahmann, R. (2014). Characterization of the largest effector gene cluster of Ustilago maydis. PLoS Pathog 10, e1003866.
Christensen, S.A., Huffaker, A., Kaplan, F., Sims, J., Ziemann, S., Doehlemann, G., Ji, L., Schmitz, R.J., Kolomiets, M.V., Alborn, H.T., Mori, N., Jander, G., Ni, X., Sartor, R.C., Byers, S., Abdo, Z., and Schmelz, E.A. (2015). Maize death acids, 9-lipoxygenase-derived cyclopente(a)nones, display activity as cytotoxic phytoalexins and transcriptional mediators. Proc Natl Acad Sci U S A 112, 1140…
Doehlemann, G., Wahl, R., Horst, R.J., Voll, L.M., Usadel, B., Poree, F., Stitt, M., Pons-Kuhnemann, J., Sonnewald, U., Kahmann, R., and Kamper, J. (2008). Reprogramming a maize plant: transcriptional and metabolic changes induced by the fungal biotroph Ustilago maydis. Plant Journal 56, 181-195.
Shivaji, R., Camas, A., Ankala, A., Engelberth, J., Tumlinson, J.H., Williams, W.P., Wilkinson, J.R., and Luthe, D.S. (2010). Plants on Constant Alert: Elevated Levels of Jasmonic Acid and Jasmonate-Induced Transcripts in Caterpillar-Resistant Maize. Journal of Chemical Ecology 36, 179-191.
Constantino, N.N., Mastouri, F., Damarwinasis, R., Borrego, E.J., Moran-Diez, M.E., Kenerley, C.M., Gao, X., and Kolomiets, M.V. (2013). Root-expressed maize lipoxygenase 3 negatively regulates induced systemic resistance to Colletotrichum graminicola in shoots. Front Plant Sci 4, 510.
Manoli, A., Sturaro, A., Trevisan, S., Quaggiotti, S., and Nonis, A. (2012). Evaluation of candidate reference genes for qPCR in maize. Journal of Plant Physiology 169, 807-815.
